# Supplementary material for: Individual and Combined Effects of Booting and Flowering High-Temperature Stress on Rice Biomass Accumulation
Source: Plants (Basel). 2021 May 20;10(5):1021. doi: 10.3390/plants10051021 (PMC8160744; doi:10.3390/plants10051021)
Supplement: Supplementary file 1 [file plants-10-01021-s001.zip]

Archive with 1 entries (1 files):
- plants-1202862-supplementary.pdf
